# Supplementary material for: A method to improve binary forecast skill verification
Source: MethodsX. 2024 Oct 15;13:103010. doi: 10.1016/j.mex.2024.103010 (PMC11513477; doi:10.1016/j.mex.2024.103010)
Supplement: Supplementary file 1 [file mmc1.xlsx]

## Sheet: Metadata
Alternate is the event that has constantly alternate binary outcomes, i.e., Yes, No, Yes, No, Yes, No, Yes, No, … . It contains 200 Yeses and 200 Noes.
Half-half is the event where the first half of binary outcomes belong to one category (Yes) and the second half of binary outcomes belong to the other category (No). It contains 200 Yeses and 200 Noes.
Inf contains actual inflation rate between 2003 and 2022 and inflation rate forecasts made by BOT, FPO, and NESDC during the same period.
The forecasted/observed outcomes for Alternate and Half-half are either Yes or No.
The forecasted/observed outcomes for Inf are either Up or Down.
Yes or UP = 1 and No or Down = 0.
The total number of observations (n) is 400 for Alternate and Half-half.
The total number of observations (n) is 20 for actual Inf and Inf forecasts made by BOT, FPO, and NESDC.
The forecast and actual data on Inf were collected from Monetary Policy Report published by BOT (2023) (https://www.bot.or.th/English/MonetaryPolicy/MonetPolicyComittee/MPR/Pages/default.aspx).

## Sheet: Alternate
Yes = 1
No = 0
Alternate
1
0
1
0
1
0
1
0
1
0
1
0
1
0
1
0
1
0
1
0
1
0
1
0
1
0
1
0
1
0
1
0
1
0
1
0
1
0
1
0
1
0
1
0
1
0
1
0
1
0
1
0
1
0
1
0
1
0
1
0
1
0
1
0
1
0
1
0
1
0
1
0
1
0
1
0
1
0
1
0
1
0
1
0
1
0
1
0
1
0
1
0
1
0
1
0
1
0
1
0
1
0
1
0
1
0
1
0
1
0
1
0
1
0
1
0
1
0
1
0
1
0
1
0
1
0
1
0
1
0
1
0
1
0
1
0
1
0
1
0
1
0
1
0
1
0
1
0
1
0
1
0
1
0
1
0
1
0
1
0
1
0
1
0
1
0
1
0
1
0
1
0
1
0
1
0
1
0
1
0
1
0
1
0
1
0
1
0
1
0
1
0
1
0
1
0
1
0
1
0
1
0
1
0
1
0
1
0
1
0
1
0
1
0
1
0
1
0
1
0
1
0
1
0
1
0
1
0
1
0
1
0
1
0
1
0
1
0
1
0
1
0
1
0
1
0
1
0
1
0
1
0
1
0
1
0
1
0
1
0
1
0
1
0
1
0
1
0
1
0
1
0
1
0
1
0
1
0
1
0
1
0
1
0
1
0
1
0
1
0
1
0
1
0
1
0
1
0
1
0
1
0
1
0
1
0
1
0
1
0
1
0
1
0
1
0
1
0
1
0
1
0
1
0
1
0
1
0
1
0
1
0
1
0
1
0
1
0
1
0
1
0
1
0
1
0
1
0
1
0
1
0
1
0
1
0
1
0
1
0
1
0
1
0
1
0
1
0
1
0
1
0
1
0
1
0
1
0
1
0
1
0
1
0
1
0
1
0
1
0
1
0
1
0
1
0
1
0
1
0

## Sheet: Half-half
Yes = 1
No = 0
Half-half
1
1
1
1
1
1
1
1
1
1
1
1
1
1
1
1
1
1
1
1
1
1
1
1
1
1
1
1
1
1
1
1
1
1
1
1
1
1
1
1
1
1
1
1
1
1
1
1
1
1
1
1
1
1
1
1
1
1
1
1
1
1
1
1
1
1
1
1
1
1
1
1
1
1
1
1
1
1
1
1
1
1
1
1
1
1
1
1
1
1
1
1
1
1
1
1
1
1
1
1
1
1
1
1
1
1
1
1
1
1
1
1
1
1
1
1
1
1
1
1
1
1
1
1
1
1
1
1
1
1
1
1
1
1
1
1
1
1
1
1
1
1
1
1
1
1
1
1
1
1
1
1
1
1
1
1
1
1
1
1
1
1
1
1
1
1
1
1
1
1
1
1
1
1
1
1
1
1
1
1
1
1
1
1
1
1
1
1
1
1
1
1
1
1
1
1
1
1
1
1
0
0
0
0
0
0
0
0
0
0
0
0
0
0
0
0
0
0
0
0
0
0
0
0
0
0
0
0
0
0
0
0
0
0
0
0
0
0
0
0
0
0
0
0
0
0
0
0
0
0
0
0
0
0
0
0
0
0
0
0
0
0
0
0
0
0
0
0
0
0
0
0
0
0
0
0
0
0
0
0
0
0
0
0
0
0
0
0
0
0
0
0
0
0
0
0
0
0
0
0
0
0
0
0
0
0
0
0
0
0
0
0
0
0
0
0
0
0
0
0
0
0
0
0
0
0
0
0
0
0
0
0
0
0
0
0
0
0
0
0
0
0
0
0
0
0
0
0
0
0
0
0
0
0
0
0
0
0
0
0
0
0
0
0
0
0
0
0
0
0
0
0
0
0
0
0
0
0
0
0
0
0
0
0
0
0
0
0
0
0
0
0
0
0
0
0
0
0
0
0

## Sheet: Inf
Year	Actual Inf	Inf forecast made by BOT	Inf forecast made by FPO	Inf forecast made by NESDC
2003	1.8	1	2.3	1.5
2004	2.7	1.5	2.4	2.5
2005	4.5	3	4.1	3.05
2006	4.7	4.25	3	4
2007	2.3	1.75	2.8	3.4
2008	5.5	3.4	4.5	3.25
2009	-0.9	-0.5	0.7	3
2010	3.3	4	4	3
2011	3.8	3.5	3.6	3
2012	3	3.2	3.5	3.75
2013	2.2	2.8	3	3
2014	1.9	2.5	2.4	2.4
2015	-0.9	0.2	0.9	0.5
2016	0.19	0.6	0.3	0.4
2017	0.66	1.2	1.8	1.7
2018	1.07	1	1.2	1.4
2019	0.71	1	1	1
2020	-0.8	0.8	0.8	0.9
2021	1.2	1	1.3	1.5
2022	6.1	4.9	1.9	2
